# Supplementary material for: A Semi-Supervised Transformer-Based Deep Learning Framework for Automated Tooth Segmentation and Identification on Panoramic Radiographs
Source: Diagnostics (Basel). 2024 Sep 3;14(17):1948. doi: 10.3390/diagnostics14171948 (PMC11394203; doi:10.3390/diagnostics14171948)
Supplement: Supplementary file 1 [file diagnostics-14-01948-s001.zip]

Archive with 1 entries (1 files):
- diagnostics-3168243-supplementary.pdf
